# Supplementary material for: Effects of Nozzle Temperature on Mechanical Properties of Polylactic Acid Specimens Fabricated by Fused Deposition Modeling
Source: Polymers (Basel). 2024 Jun 29;16(13):1867. doi: 10.3390/polym16131867 (PMC11243908; doi:10.3390/polym16131867)
Supplement: Supplementary file 1 [file polymers-16-01867-s001.zip]

Archive with 1 entries (1 files):
- polymers-3059365-supplementary.pdf
